# Supplementary material for: Collaborative Robotic Systems for Pre-Analytical Processing of Biological Specimens in a Medical Laboratory
Source: Diagnostics (Basel). 2026 Apr 4;16(7):1093. doi: 10.3390/diagnostics16071093 (PMC13073645; doi:10.3390/diagnostics16071093)
Supplement: Supplementary file 1 [file diagnostics-16-01093-s001.zip]

Archive with 5 entries (5 files):
- Table S1.pdf
- Video S1_ cobot-decapper.mp4
- Video S2_cobot-orientator.mp4
- Video S3_cobot-aliquoter.mp4
- Video S4_cobot-sorter.mp4
